# Supplementary material for: A rare loss-of-function variant of ADAM17 is associated with late-onset familial Alzheimer disease
Source: Mol Psychiatry. 2018 Jul 9;25(3):629–39. doi: 10.1038/s41380-018-0091-8 (PMC7042727; doi:10.1038/s41380-018-0091-8)
Supplement: Supplementary file 6 — Supplementary Table 3 [file 41380_2018_91_MOESM6_ESM.xlsx]

## Sheet: Statistics
Supplementary Table 3: Statistics of WGS analysis.
#	Software version cgatools	2.2..0.26
#	CG Format version	1.2
#	Genome reference	NCBI build 37
#	dbSNP vertion	135
#	Gene annotation	NCBI build 37.2
Metric	Sample ID	102	122	123	200	201	202
Miscellaneous	Disease status	AD	unaffected	unaffected	AD	unaffected	unaffected	Average	STD	Median	Min	Max
Genome coverage	Fully called genome fraction	0.963	0.962	0.963	0.964	0.964	0.966	0.963667	0.00136626	0.9635	0.962	0.966
Genome coverage	Partially called genome fraction	0	0	0	0	0	0	0	0	0	0	0
Genome coverage	No-called called genome fraction	0.037	0.037	0.036	0.035	0.036	0.034	0.0358333	0.00116905	0.036	0.034	0.037
Exome coverage	Fully called exome fraction	0.984	0.984	0.984	0.985	0.984	0.985	0.984333	0.000516398	0.984	0.984	0.985
Exome coverage	Partially called exome fraction	0	0	0	0	0	0	0	0	0	0	0
Exome coverage	No-called called exome fraction	0.016	0.016	0.016	0.015	0.016	0.015	0.0156667	0.000516398	0.016	0.015	0.016
Genome coverage	Gross mapping yield (Gb)	170.843	168.281	170.074	167.835	171.096	170.461	169.765	1.3741	170.268	167.835	171.096
Genome coverage	Both mates mapped yield (Gb)	137.215	134.366	136.521	133.916	137.121	136.602	135.957	1.44004	136.561	133.916	137.215
Genome coverage	100k normalized coverage variability	0.02	0.019	0.019	0.02	0.019	0.02	0.0195	0.000547723	0.0195	0.019	0.02
Genome coverage	Genome fraction where weightSumSequenceCoverage >= 5x	0.991	0.991	0.991	0.99	0.992	0.991	0.991	0.000632456	0.991	0.99	0.992
Genome coverage	Genome fraction where weightSumSequenceCoverage >= 10x	0.975	0.974	0.973	0.971	0.977	0.972	0.973667	0.00216025	0.9735	0.971	0.977
Genome coverage	Genome fraction where weightSumSequenceCoverage >= 20x	0.9	0.892	0.89	0.882	0.904	0.884	0.892	0.00867179	0.891	0.882	0.904
Genome coverage	Genome fraction where weightSumSequenceCoverage >= 30x	0.763	0.75	0.744	0.734	0.767	0.737	0.749167	0.0135265	0.747	0.734	0.767
Genome coverage	Genome fraction where weightSumSequenceCoverage >= 40x	0.591	0.578	0.573	0.562	0.594	0.568	0.577667	0.0126912	0.5755	0.562	0.594
Exome coverage	Exome fraction where weightSumSequenceCoverage >= 5x	0.996	0.996	0.996	0.997	0.996	0.997	0.996333	0.000516398	0.996	0.996	0.997
Exome coverage	Exome fraction where weightSumSequenceCoverage >= 10x	0.989	0.989	0.989	0.99	0.989	0.99	0.989333	0.000516398	0.989	0.989	0.99
Exome coverage	Exome fraction where weightSumSequenceCoverage >= 20x	0.949	0.946	0.945	0.95	0.949	0.952	0.9485	0.00258844	0.949	0.945	0.952
Exome coverage	Exome fraction where weightSumSequenceCoverage >= 30x	0.861	0.854	0.854	0.863	0.859	0.867	0.859667	0.0051251	0.86	0.854	0.867
Exome coverage	Exome fraction where weightSumSequenceCoverage >= 40x	0.738	0.73	0.736	0.739	0.733	0.749	0.7375	0.00653452	0.737	0.73	0.749
Library	Mate distribution mean	301	289	294	294	300	292	295	4.64758	294	289	301
Library	Mate distribution range (.95 confidence interval) min	173	162	169	169	169	167	168.167	3.60093	169	162	173
Library	Mate distribution range (.95 confidence interval) max	462	452	456	455	464	453	457	4.89898	455.5	452	464
Genome variations	SNP total count	3443853	3434314	3441276	3429583	3453090	3449278	3441899	8866.91	3.44256e+06	3429583	3453090
Genome variations	Homozygous SNP count	1272764	1265732	1276619	1218132	1262745	1222182	1253029	25965.6	1.26424e+06	1218132	1276619
Genome variations	Heterozygous SNP count	2065641	2062639	2059123	2039770	2087836	2056737	2.06196e+06	15564.7	2060881	2039770	2087836
Genome variations	SNP novel fraction	0.034	0.034	0.034	0.033	0.033	0.032	0.0333333	0.000816497	0.0335	0.032	0.034
Genome variations	Homozygous SNP novel fraction	0.001	0.001	0.002	0.001	0.001	0.001	0.00116667	0.000408248	0.001	0.001	0.002
Genome variations	Heterozygous SNP novel fraction	0.053	0.053	0.053	0.05	0.051	0.049	0.0515	0.00176068	0.052	0.049	0.053
Genome variations	SNP heterozygous/homozygous ratio	1.623	1.63	1.613	1.675	1.653	1.683	1.64617	0.0287501	1.6415	1.613	1.683
Genome variations	SNP transitions/transversions ratio	2.135	2.137	2.136	2.137	2.131	2.135	2.13517	0.0022286	2.1355	2.131	2.137
Genome variations	INS total count	250107	244841	254949	245300	250432	249739	249228	3738.67	249923	244841	254949
Genome variations	INS novel fraction	0.251	0.247	0.255	0.247	0.25	0.244	0.249	0.00384708	0.2485	0.244	0.255
Genome variations	INS heterozygous/homozygous ratio	1.908	1.868	1.933	1.944	1.914	1.955	1.92033	0.0311555	1.9235	1.868	1.955
Genome variations	DEL total count	262974	258731	267638	258726	264083	263489	262607	3420.17	263232	258726	267638
Genome variations	DEL novel fraction	0.159	0.156	0.161	0.154	0.157	0.152	0.1565	0.00327109	0.1565	0.152	0.161
Genome variations	DEL heterozygous/homozygous ratio	1.976	1.978	1.989	2.028	2.028	2.042	2.00683	0.0290958	2.0085	1.976	2.042
Genome variations	SUB total count	94735	93394	97308	93246	94615	94365	94610.5	1462.47	94490	93246	97308
Genome variations	SUB novel fraction	0.41	0.409	0.421	0.404	0.406	0.4	0.408333	0.00717403	0.4075	0.4	0.421
Genome variations	SUB heterozygous/homozygous ratio	2.786	2.842	2.874	2.872	2.848	2.881	2.8505	0.0351667	2.86	2.786	2.881
Exome variations	SNP total count	22463	22011	22251	22278	22370	22615	22331.3	205.528	22324	22011	22615
Exome variations	Homozygous SNP count	8007	7939	8043	7791	7936	7852	7928	94.017	7937.5	7791	8043
Exome variations	Heterozygous SNP count	13917	13586	13713	13709	13904	13979	13801.3	153.741	13808.5	13586	13979
Exome variations	SNP novel fraction	0.041	0.041	0.044	0.038	0.04	0.038	0.0403333	0.00225093	0.0405	0.038	0.044
Exome variations	Homozygous SNP novel fraction	0.002	0.002	0.002	0.002	0.002	0.001	0.00183333	0.000408248	0.002	0.001	0.002
Exome variations	Heterozygous SNP novel fraction	0.062	0.062	0.066	0.058	0.06	0.057	0.0608333	0.00325064	0.061	0.057	0.066
Exome variations	SNP heterozygous/homozygous ratio	1.738	1.711	1.705	1.76	1.752	1.78	1.741	0.0290103	1.745	1.705	1.78
Exome variations	SNP transitions/transversions ratio	2.981	2.988	2.994	2.979	2.986	2.975	2.98383	0.00685322	2.9835	2.975	2.994
Exome variations	INS total count	349	361	386	348	378	345	361.167	17.2211	355	345	386
Exome variations	INS novel fraction	0.429	0.413	0.473	0.401	0.456	0.428	0.433333	0.026808	0.4285	0.401	0.473
Exome variations	INS heterozygous/homozygous ratio	1.451	1.652	1.699	1.706	1.935	1.712	1.6925	0.154514	1.7025	1.451	1.935
Exome variations	DEL total count	339	336	363	335	316	323	335.333	16.1576	335.5	316	363
Exome variations	DEL novel fraction	0.435	0.421	0.425	0.407	0.373	0.392	0.408833	0.0230861	0.414	0.373	0.435
Exome variations	DEL heterozygous/homozygous ratio	2.798	2.573	2.807	3.324	2.889	3.083	2.91233	0.260175	2.848	2.573	3.324
Exome variations	SUB total count	500	477	495	462	483	494	485.167	14.1622	488.5	462	500
Exome variations	SUB novel fraction	0.502	0.529	0.531	0.486	0.52	0.482	0.508333	0.0214911	0.511	0.482	0.531
Exome variations	SUB heterozygous/homozygous ratio	4.37	4.468	4.274	4.94	5.138	4.423	4.60217	0.350127	4.4455	4.274	5.138
Functional impact	Synonymous SNP loci	10904	10661	10814	10814	10841	10973	10834.5	104.879	10827.5	10661	10973
Functional impact	Non-synonymous SNP loci	10191	9991	10078	10105	10175	10291	10138.5	103.811	10140	9991	10291
Functional impact	Missense SNP loci	10074	9867	9949	9974	10036	10159	10009.8	102.41	10005	9867	10159
Functional impact	Nonsense SNP loci	88	91	95	99	101	98	95.3333	5.00666	96.5	88	101
Functional impact	Nonstop SNP loci	10	14	14	13	14	14	13.1667	1.60208	14	10	14
Functional impact	Misstart SNP loci	19	19	20	19	24	20	20.1667	1.94079	19.5	19	24
Functional impact	Disrupt SNP loci	73	91	75	85	68	70	77	9.05539	74	68	91
Functional impact	Frame-shifting INS loci	155	150	176	150	174	148	158.833	12.7502	152.5	148	176
Functional impact	Frame-shifting DEL loci	161	144	158	148	134	133	146.333	11.7417	146	133	161
Functional impact	Frame-shifting SUB loci	43	46	34	31	40	44	39.6667	5.95539	41.5	31	46
Functional impact	Frame-preserving INS loci	197	212	213	198	204	197	203.5	7.44983	201	197	213
Functional impact	Frame-preserving DEL loci	179	197	211	187	186	195	192.5	11.1669	191	179	211
Functional impact	Frame-preserving SUB loci	459	433	464	434	442	454	447.667	13.1859	448	433	464
CNV	Total CNV segment count	292	265	300	282	277	296	285.333	13.1707	287	265	300
CNV	Total number of bases in CNV segments	7390137	6959769	7548358	6818137	6853548	6903548	7.07892e+06	310155	6.93166e+06	6818137	7548358
CNV	Fraction of novel CNV (by segment count)	0.058	0.053	0.057	0.028	0.061	0.054	0.0518333	0.0120236	0.0555	0.028	0.061
CNV	Fraction of novel CNV (by base count)	0.046	0.051	0.037	0.018	0.057	0.05	0.0431667	0.0139917	0.048	0.018	0.057
SV	Total junction count	4618	4633	4629	4628	4863	4901	4712	132.321	4631	4618	4901
MEI	Mobile element insertion count	4992	5014	4743	5017	4843	4942	4925.17	110.463	4967	4743	5017
MEI	Fraction of novel MEI	0.797	0.801	0.791	0.799	0.794	0.795	0.796167	0.00360093	0.796	0.791	0.801
