# Supplementary material for: A rare loss-of-function variant of ADAM17 is associated with late-onset familial Alzheimer disease
Source: Mol Psychiatry. 2018 Jul 9;25(3):629–39. doi: 10.1038/s41380-018-0091-8 (PMC7042727; doi:10.1038/s41380-018-0091-8)
Supplement: Supplementary file 8 — Supplementary Table 5 [file 41380_2018_91_MOESM8_ESM.xlsx]

## Sheet: List Neurodegenerative Genes
Supplementary Table 5: Genes relevant to neurodegenerative diseases used for filtering of candidate variants.
Gene	AlzGene	AD GWAS	Genotator	Pubmed
A2M	A2M		A2M
A2ML1			A2ML1
A2MP			A2MP
ABAT			ABAT
ABCA1	ABCA1	ABCA1	ABCA1
ABCA12			ABCA12
ABCA2	ABCA2		ABCA2
ABCA7	ABCA7	ABCA7	ABCA7
ABCB1	ABCB1		ABCB1
ABCC1			ABCC1
ABCC2			ABCC2
ABCC8			ABCC8
ABCC9	ABCC9	ABCC9
ABCD1			ABCD1
ABCG1	ABCG1		ABCG1
ABCG2			ABCG2
ABCG5			ABCG5
ABI1			ABI1
ABL1			ABL1
ABL2			ABL2
ABLIM1			ABLIM1
ABO			ABO
ACACB			ACACB
ACAD8			ACAD8
ACADM			ACADM
ACADSB			ACADSB
ACAN			ACAN
ACAT1			ACAT1
ACAT2	ACAT2		ACAT2
ACBD5			ACBD5
ACD			ACD
ACE	ACE		ACE
ACF			ACF
ACHE			ACHE
ACN9			ACN9
ACP5			ACP5
ACSL5			ACSL5
ACSM3			ACSM3
ACTA1			ACTA1
ACTA2	ACTA2		ACTA2
ACTB			ACTB
ACTN3			ACTN3
AD10				24121965
AD11			AD11
AD12			AD12
AD13			AD13
AD14			AD14
AD15			AD15
AD16			AD16
AD5			AD5
AD6			AD6
AD7			AD7
AD7CNTP				24346218
AD8			AD8
AD9			AD9
ADAM1			ADAM1
ADAM10	ADAM10		ADAM10
ADAM12	ADAM12		ADAM12
ADAM17			ADAM17
ADAM19			ADAM19
ADAM8			ADAM8
ADAM9			ADAM9
ADAMTS14			ADAMTS14
ADAMTS9		ADAMTS9
ADAP1			ADAP1
ADARB2			ADARB2
ADC			ADC
ADCY8		ADCY8
ADD3			ADD3
ADH1A			ADH1A
ADIPOQ			ADIPOQ
ADIPOR1			ADIPOR1
ADIPOR2			ADIPOR2
ADK			ADK
ADRA1A			ADRA1A
ADRA1D			ADRA1D
ADRA2A			ADRA2A
ADRB1			ADRB1
ADRB2			ADRB2
ADRB3			ADRB3
ADRBK1			ADRBK1
ADSSL1			ADSSL1
AEN		AEN
AFAP1L2			AFAP1L2
AGER			AGER
AGPAT1	AGPAT1		AGPAT1
AGPS			AGPS
AGRN			AGRN
AGT			AGT
AGTR1			AGTR1
AGTR2			AGTR2
AHR			AHR
AHSG			AHSG
AIF1			AIF1
AIFM1			AIFM1
AIFM2			AIFM2
AJAP1		AJAP1
AKAP2			AKAP2
AKR1C1			AKR1C1
AKR1C3			AKR1C3
AKR1C4			AKR1C4
AKR1CL2			AKR1CL2
AKT1			AKT1
AKT1S1			AKT1S1
ALB			ALB
ALDH18A1			ALDH18A1
ALDH2			ALDH2
ALG10			ALG10
ALG3			ALG3
ALOX12			ALOX12
ALOX15			ALOX15
ALOX5			ALOX5
ALOX5AP			ALOX5AP
ALPL			ALPL
AMAC1L1		AMAC1L1
AMBP			AMBP
AMD1			AMD1
AMOT		AMOT
AMPD1			AMPD1
AMY2A			AMY2A
ANC			ANC
ANGPT4			ANGPT4
ANK1		ANK1
ANK3	ANK3		ANK3
ANKMY1			ANKMY1
ANKRD2			ANKRD2
ANKRD22			ANKRD22
ANKRD30A			ANKRD30A
ANP32A			ANP32A
ANUBL1			ANUBL1
ANXA11			ANXA11
ANXA6			ANXA6
ANXA7			ANXA7
AOC3			AOC3
AP3M1			AP3M1
APAF1			APAF1
APBA1			APBA1
APBA2			APBA2
APBA3			APBA3
APBB1			APBB1
APBB1IP			APBB1IP
APBB2	APBB2		APBB2
APBB3			APBB3
APC			APC
APCDD1L		APCDD1L
APCS			APCS
APEX1			APEX1
APH1A			APH1A
APH1B			APH1B
APLP1			APLP1
APLP2			APLP2
APOA1			APOA1
APOA2			APOA2
APOA4			APOA4
APOA5			APOA5
APOB			APOB
APOBEC3G			APOBEC3G
APOC	APOC
APOC1	APOC1	APOC1	APOC1
APOC2			APOC2
APOC3			APOC3
APOC4	APOC4		APOC4
APOD			APOD
APOE	APOE	APOE	APOE
APOF			APOF
APOL1			APOL1
APOM			APOM
APOO			APOO
APP	APP		APP
AQP10			AQP10
AR			AR
ARC			ARC
ARF1			ARF1
ARFGAP2			ARFGAP2
ARHGAP1			ARHGAP1
ARHGAP12			ARHGAP12
ARHGAP18		ARHGAP18
ARHGAP19			ARHGAP19
ARHGAP21			ARHGAP21
ARHGAP22			ARHGAP22
ARHGAP4			ARHGAP4
ARHGEF7			ARHGEF7
ARID5B	ARID5B		ARID5B
ARL3			ARL3
ARL5B	ARL5B		ARL5B
ARMC3			ARMC3
ARMC4			ARMC4
ARMS2	ARMS2		ARMS2
ARPP19			ARPP19
ARSA			ARSA
ARSD			ARSD
AS3MT			AS3MT
ASAH1			ASAH1
ASAH2			ASAH2
ASCC1			ASCC1
ASPM			ASPM
ASTN2			ASTN2
ATAD1			ATAD1
ATCAY			ATCAY
ATD			ATD
ATE1			ATE1
ATF4			ATF4
ATF6			ATF6
ATG4C			ATG4C
ATIC			ATIC
ATP10B		ATP10B
ATP1B3P1			ATP1B3P1
ATP2B1			ATP2B1
ATP2C1			ATP2C1
ATP5C1			ATP5C1
ATP5G2			ATP5G2
ATP5G3			ATP5G3
ATP6			ATP6
ATP6V0A4			ATP6V0A4
ATP7B			ATP7B
ATP8			ATP8
ATP8A1			ATP8A1
ATP8A2			ATP8A2
ATP8B4			ATP8B4
ATPAF2			ATPAF2
ATRNL1			ATRNL1
ATXN1	ATXN1	ATXN1	ATXN1
ATXN2			ATXN2
ATXN3			ATXN3
ATXN8			ATXN8
ATXN8OS			ATXN8OS
AVPI1			AVPI1
AZU1			AZU1
B4GALT1			B4GALT1
BACE1	BACE1		BACE1
BACE2	BACE2		BACE2
BACH1			BACH1
BAG1			BAG1
BAG3			BAG3
BANK1			BANK1
BAP1			BAP1
BAT1			BAT1
BBS9			BBS9
BCHE			BCHE
BCL2			BCL2
BCL2L1			BCL2L1
BCL3			BCL3
BCR			BCR
BCYRN1			BCYRN1
BDNF	BDNF		BDNF
BECN1			BECN1
BEND7			BEND7
BGLAP			BGLAP
BICC1			BICC1
BIN1	BIN1	BIN1	BIN1
BIN2			BIN2
BIRC3			BIRC3
BLMH			BLMH
BLNK			BLNK
BLOC1S3			BLOC1S3
BMP1			BMP1
BMP3			BMP3
BMP4			BMP4
BMP7			BMP7
BMPR1A			BMPR1A
BMS1			BMS1
BNIP3P		BNIP3P
BOC		BOC
BPTF			BPTF
BRD2			BRD2
BRD8			BRD8
BRMS1L		BRMS1L
BRWD2			BRWD2
BSG			BSG
BTAF1			BTAF1
BTBD16			BTBD16
BTG1		BTG1
BTLA			BTLA
BTN3A2			BTN3A2
BTRC			BTRC
C10ORF10			C10ORF10
C10ORF107			C10ORF107
C10ORF11			C10ORF11
C10ORF112			C10ORF112
C10ORF116			C10ORF116
C10ORF119			C10ORF119
C10ORF125			C10ORF125
C10ORF129			C10ORF129
C10ORF2			C10ORF2
C10ORF25			C10ORF25
C10ORF26			C10ORF26
C10ORF27			C10ORF27
C10ORF28			C10ORF28
C10ORF35			C10ORF35
C10ORF4			C10ORF4
C10ORF57			C10ORF57
C10ORF68			C10ORF68
C10ORF72			C10ORF72
C10ORF76			C10ORF76
C10ORF78			C10ORF78
C10ORF79			C10ORF79
C10ORF84			C10ORF84
C10ORF92			C10ORF92
C10orf35		C10orf35
C12ORF57			C12ORF57
C14orf38		C14orf38
C1ORF66			C1ORF66
C1R			C1R
C1S			C1S
C1orf168		C1orf168
C1orf174		C1orf174
C2			C2
C20ORF61			C20ORF61
C3			C3
C3orf17		C3orf17
C3orf56		C3orf56
C3orf67		C3orf67
C4A			C4A
C4B			C4B
C4BPA			C4BPA
C5AR1			C5AR1
C6ORF129			C6ORF129
C6ORF27			C6ORF27
C7orf65		C7orf65
C7orf72		C7orf72
C8orf48		C8orf48
C9			C9
C9ORF3			C9ORF3
C9ORF72			C9ORF72
C9orf72		C9orf72
CA1			CA1
CA2			CA2
CA3			CA3
CA4			CA4
CA9			CA9
CABP1			CABP1
CACNA1A			CACNA1A
CACNA1C			CACNA1C
CACNA1F			CACNA1F
CACNB2			CACNB2
CADPS		CADPS
CADPS2			CADPS2
CALB1			CALB1
CALB2			CALB2
CALCA			CALCA
CALCR			CALCR
CALHM1	CALHM1		CALHM1
CALHM2			CALHM2
CALHM3			CALHM3
CALML3			CALML3
CALR			CALR
CALY			CALY
CAMK1D			CAMK1D
CAMK2A			CAMK2A
CAMK2G			CAMK2G
CAPN1			CAPN1
CAPN10			CAPN10
CAPN11			CAPN11
CAPN12			CAPN12
CAPN13			CAPN13
CAPN14			CAPN14
CAPN2			CAPN2
CAPN3			CAPN3
CAPN5			CAPN5
CAPN6			CAPN6
CAPN7			CAPN7
CAPN8			CAPN8
CAPN9			CAPN9
CAPNS2			CAPNS2
CARD8	CARD8		CARD8
CASP1			CASP1
CASP14			CASP14
CASP2			CASP2
CASP3			CASP3
CASP7			CASP7
CASR			CASR
CAST			CAST
CAT			CAT
CAV1			CAV1
CAV3			CAV3
CBARA1			CBARA1
CBR1			CBR1
CBS			CBS
CC2D2B			CC2D2B
CCAR1			CCAR1
CCDC134	CCDC134	CCDC134	CCDC134
CCDC22			CCDC22
CCDC6			CCDC6
CCDC7			CCDC7
CCDC76		CCDC76
CCL2			CCL2
CCL22		CCL22
CCL3			CCL3
CCL4			CCL4
CCL5			CCL5
CCL7			CCL7
CCL8			CCL8
CCNB1			CCNB1
CCNC			CCNC
CCND3			CCND3
CCNI			CCNI
CCNY			CCNY
CCPG1			CCPG1
CCR1			CCR1
CCR2			CCR2
CCR3			CCR3
CCR5			CCR5
CCRN4L			CCRN4L
CCS			CCS
CD14			CD14
CD163			CD163
CD200			CD200
CD28			CD28
CD2AP	CD2AP	CD2AP	CD2AP
CD300A			CD300A
CD33	CD33	CD33	CD33
CD34			CD34
CD36	CD36		CD36
CD40			CD40
CD40LG			CD40LG
CD44			CD44
CD5L			CD5L
CD80			CD80
CD82			CD82
CD9			CD9
CD99			CD99
CDC123			CDC123
CDC2			CDC2
CDC20			CDC20
CDC42EP3		CDC42EP3
CDH1			CDH1
CDH11			CDH11
CDH13		CDH13
CDH17			CDH17
CDH2			CDH2
CDH23			CDH23
CDK4			CDK4
CDK5	CDK5		CDK5
CDK5R1			CDK5R1
CDK5RAP2			CDK5RAP2
CDKL1			CDKL1
CDKN1A			CDKN1A
CDKN1B			CDKN1B
CDKN2A	CDKN2A		CDKN2A
CDKN2B			CDKN2B
CDR1			CDR1
CDR3			CDR3
CDT1			CDT1
CEACAM5			CEACAM5
CEBPA			CEBPA
CEBPD			CEBPD
CEBPZ			CEBPZ
CELF2	CELF2	CELF2
CELIAC2			CELIAC2
CELSR2			CELSR2
CENPJ			CENPJ
CEP55			CEP55
CETP	CETP		CETP
CFB			CFB
CFDP1			CFDP1
CFH			CFH
CFI			CFI
CFL1			CFL1
CFP			CFP
CFTR			CFTR
CH25H	CH25H		CH25H
CHAT	CHAT		CHAT
CHGA			CHGA
CHGB			CHGB
CHKA			CHKA
CHMP2B			CHMP2B
CHMP5			CHMP5
CHORDC1		CHORDC1
CHRFAM7A			CHRFAM7A
CHRM1			CHRM1
CHRM2			CHRM2
CHRNA3			CHRNA3
CHRNA4			CHRNA4
CHRNA7	CHRNA7		CHRNA7
CHRNB2	CHRNB2		CHRNB2
CHST3			CHST3
CHST4			CHST4
CHUK			CHUK
CIB1			CIB1
CIITA			CIITA
CISD1			CISD1
CKB			CKB
CLDN1		CLDN1
CLDN16			CLDN16
CLIP1			CLIP1
CLK2			CLK2
CLN3			CLN3
CLN5			CLN5
CLNK			CLNK
CLOCK			CLOCK
CLPTM1L			CLPTM1L
CLRN3			CLRN3
CLSTN1			CLSTN1
CLSTN2			CLSTN2
CLU	CLU	CLU	CLU
CLVS1		CLVS1
CMAS		CMAS
CMYA5		CMYA5
CNBP			CNBP
CNC			CNC
CNNM1			CNNM1
CNNM2			CNNM2
CNP			CNP
CNR2			CNR2
CNTF			CNTF
CNTFR			CNTFR
CNTN5			CNTN5
CNTNAP2		CNTNAP2
COBL		COBL
COG2			COG2
COHEN1			COHEN1
COL11A2			COL11A2
COL13A1			COL13A1
COL17A1			COL17A1
COL1A1			COL1A1
COL22A1		COL22A1
COL25A1			COL25A1
COL6A1			COL6A1
COL6A2			COL6A2
COMP			COMP
COMT			COMT
COMTD1			COMTD1
COX10			COX10
COX15			COX15
COX5A			COX5A
CP			CP
CPA6			CPA6
CPE			CPE
CPEB3			CPEB3
CPLX2			CPLX2
CPN1			CPN1
CPT1A			CPT1A
CPT1B			CPT1B
CPXM2			CPXM2
CR1	CR1	CR1	CR1
CR1	CR1
CR2			CR2
CRAT			CRAT
CREB1			CREB1
CREB3L1		CREB3L1
CREBBP			CREBBP
CREM			CREM
CRH			CRH
CRP			CRP
CRTAC1			CRTAC1
CRYAB			CRYAB
CSF1			CSF1
CSF2			CSF2
CSGALNACT2			CSGALNACT2
CSK	CSK		CSK
CSMD1			CSMD1
CSMD2			CSMD2
CSN1S1			CSN1S1
CSNK1A1		CSNK1A1
CSNK1A1L			CSNK1A1L
CSNK1D			CSNK1D
CSNK2A2			CSNK2A2
CSPG4			CSPG4
CST3	CST3		CST3
CST8			CST8
CSTB			CSTB
CSTF2T			CSTF2T
CTBP2			CTBP2
CTGF			CTGF
CTLA4			CTLA4
CTNNA2			CTNNA2
CTNNA3			CTNNA3
CTNNB1			CTNNB1
CTNND1			CTNND1
CTNND2			CTNND2
CTRL			CTRL
CTSB			CTSB
CTSD	CTSD		CTSD
CTSE			CTSE
CTSG			CTSG
CTSH			CTSH
CTSK			CTSK
CTSS			CTSS
CTSZ			CTSZ
CUBN		CUBN	CUBN
CUEDC2			CUEDC2
CUGBP2			CUGBP2
CUL2			CUL2
CUX1			CUX1
CWF19L1			CWF19L1
CX3CL1			CX3CL1
CXCL1			CXCL1
CXCL10	CXCL10		CXCL10
CXCL12			CXCL12
CXCR3			CXCR3
CYC1			CYC1
CYCS			CYCS
CYFIP1			CYFIP1
CYLC2		CYLC2
CYP11B2			CYP11B2
CYP17A1			CYP17A1
CYP19A1	CYP19A1		CYP19A1
CYP1A1			CYP1A1
CYP1A2			CYP1A2
CYP24A1			CYP24A1
CYP26A1			CYP26A1
CYP26C1			CYP26C1
CYP27C1		CYP27C1
CYP2C18			CYP2C18
CYP2C19			CYP2C19
CYP2C8			CYP2C8
CYP2C9			CYP2C9
CYP2D6			CYP2D6
CYP2E1			CYP2E1
CYP2F1P			CYP2F1P
CYP2J2			CYP2J2
CYP3A4			CYP3A4
CYP3A5			CYP3A5
CYP46A1			CYP46A1
CYP4F2			CYP4F2
CYP7B1		CYP7B1
CYSLTR2			CYSLTR2
CYTB			CYTB
DAB1		DAB1
DAB2			DAB2
DAOA			DAOA
DAPK1	DAPK1		DAPK1
DARC			DARC
DBH			DBH
DBN1			DBN1
DBP			DBP
DBT		DBT
DCHS2		DCHS2	DCHS2
DCLRE1A			DCLRE1A
DCN		DCN	DCN
DDIT3			DDIT3
DDIT4			DDIT4
DDR2			DDR2
DDX21			DDX21
DECR1			DECR1
DEFA1			DEFA1
DEFB118			DEFB118
DES			DES
DFN8			DFN8
DGAT1			DGAT1
DGKH		DGKH
DHCR24	DHCR24		DHCR24
DHFR			DHFR
DHRS11			DHRS11
DHTKD1			DHTKD1
DIABLO			DIABLO
DIAPH3		DIAPH3
DIO1			DIO1
DIO2			DIO2
DIP2A				25129075
DIP2C		DIP2C
DISC1		DISC1	DISC1
DKK1			DKK1
DLD			DLD
DLG4			DLG4
DLG5			DLG5
DLL1			DLL1
DLST	DLST		DLST
DMBT1			DMBT1
DNAH11		DNAH11
DNAJB1			DNAJB1
DNAJB2			DNAJB2
DNAJC1			DNAJC1
DNAJC12			DNAJC12
DNAJC9			DNAJC9
DNM2	DNM2		DNM2
DNMBP	DNMBP		DNMBP
DNMT3A			DNMT3A
DNMT3B			DNMT3B
DNTT			DNTT
DOCK1			DOCK1
DOCK3			DOCK3
DOK1			DOK1
DOK2		DOK2
DOM3Z			DOM3Z
DOPEY2			DOPEY2
DPP4			DPP4
DPP7			DPP7
DPYSL2			DPYSL2
DR1			DR1
DRD1			DRD1
DRD2			DRD2
DRD3			DRD3
DRD4			DRD4
DRD5			DRD5
DRP2			DRP2
DSC3			DSC3
DSG1			DSG1
DST			DST
DUSP1			DUSP1
DUSP13			DUSP13
DUSP22				24436131
DUSP5			DUSP5
DVL1			DVL1
DYDC1			DYDC1
DYDC2			DYDC2
DYRK1A	DYRK1A		DYRK1A
E2F1			E2F1
EBF3	EBF3		EBF3
ECD			ECD
ECE1			ECE1
ECE2			ECE2
ECM1			ECM1
EDAR		EDAR
EDN1			EDN1
EDNRA			EDNRA
EDNRB		EDNRB	EDNRB
EEF1A1P14		EEF1A1P14
EEF2			EEF2
EEF2K			EEF2K
EFNA3			EFNA3
EGR2			EGR2
EGR3			EGR3
EHD1			EHD1
EIF2AK2	EIF2AK2		EIF2AK2
EIF2AK3			EIF2AK3
EIF3A			EIF3A
EIF4E			EIF4E
EIF4EBP1			EIF4EBP1
EIF4EBP2			EIF4EBP2
ELAC2			ELAC2
ELANE			ELANE
ELAVL2		ELAVL2
ELF3			ELF3
ELN			ELN
EMILIN1			EMILIN1
EML1		EML1
ENO1			ENO1
ENO2			ENO2
ENPP1			ENPP1
ENPP2			ENPP2
ENSA			ENSA
ENSAP3		ENSAP3
ENTPD1			ENTPD1
ENTPD7	ENTPD7		ENTPD7
EP300			EP300
EP400			EP400
EPB41			EPB41
EPC1			EPC1
EPC2	EPC2	EPC2	EPC2
EPHA1	EPHA1	EPHA1	EPHA1
EPHA4	EPHA4		EPHA4
EPHB2			EPHB2
EPHX1			EPHX1
ERBB4		ERBB4	ERBB4
ERCC2			ERCC2
ERCC4			ERCC4
ERGIC1			ERGIC1
ESR1	ESR1		ESR1
ESR2			ESR2
ETFA			ETFA
ETS2			ETS2
EXO1			EXO1
EXOC1		EXOC1
EXOC3L2	EXOC3L2		EXOC3L2
EXOC6			EXOC6
EXOSC10			EXOSC10
F10			F10
F12			F12
F13A1		F13A1	F13A1
F2			F2
F3			F3
F5			F5
F7			F7
FAAH			FAAH
FABP3			FABP3
FADS6			FADS6
FAM107B			FAM107B
FAM113B	FAM113B	FAM113B	FAM113B
FAM13C			FAM13C
FAM178A			FAM178A
FAM38B		FAM38B
FAM3A			FAM3A
FAM49A		FAM49A
FAM60A			FAM60A
FAM63A			FAM63A
FAM82A1		FAM82A1
FANCD2			FANCD2
FARP1		FARP1
FAS	FAS		FAS
FASLG			FASLG
FASN			FASN
FBLN2		FBLN2
FBXL15			FBXL15
FBXL2			FBXL2
FBXO18			FBXO18
FBXW7			FBXW7
FBXW8			FBXW8
FCER2			FCER2
FDPS	FDPS		FDPS
FECHP1		FECHP1
FGA			FGA
FGB			FGB
FGF1			FGF1
FGF13			FGF13
FGF2			FGF2
FGF23			FGF23
FGFR1			FGFR1
FGFR2			FGFR2
FGFR3			FGFR3
FGG		FGG	FGG
FHIT		FHIT
FHL5			FHL5
FLJ44653			FLJ44653
FLJ45079		FLJ45079
FLNA			FLNA
FLOT1			FLOT1
FLVCR2			FLVCR2
FMO3			FMO3
FN1			FN1
FNTAL1		FNTAL1
FOLH1			FOLH1
FOS			FOS
FOSB			FOSB
FOXL1		FOXL1
FOXO1			FOXO1
FOXO3			FOXO3
FOXP2			FOXP2
FPR1			FPR1
FPR2			FPR2
FPR3			FPR3
FRAT1			FRAT1
FRK			FRK
FRMD4A			FRMD4A
FRMD6		FRMD6	FRMD6
FRMPD2			FRMPD2
FRS3			FRS3
FSHR			FSHR
FSIP1			FSIP1
FTCD			FTCD
FTL			FTL
FTLP4		FTLP4
FTO			FTO
FURIN			FURIN
FUS			FUS
FXN			FXN
FYB			FYB
FYN	FYN		FYN
G6PD			G6PD
GAB2	GAB2	GAB2	GAB2
GAD2			GAD2
GADD45A			GADD45A
GAL			GAL
GAL3ST1			GAL3ST1
GALNT2			GALNT2
GALP			GALP
GALR1			GALR1
GALR2			GALR2
GALR3			GALR3
GAMTP2		GAMTP2
GAP43			GAP43
GAPDH			GAPDH
GAPDHL11			GAPDHL11
GAPDHS	GAPDHS		GAPDHS
GARS			GARS
GATA1			GATA1
GBA			GBA
GBF1			GBF1
GBP1			GBP1
GC			GC
GCET2			GCET2
GCHFR			GCHFR
GCK			GCK
GCKR			GCKR
GCLC			GCLC
GCM1			GCM1
GCOM1			GCOM1
GDA			GDA
GDF10			GDF10
GDF15			GDF15
GDF2			GDF2
GDI2			GDI2
GEMIN4			GEMIN4
GFAP			GFAP
GFRA1			GFRA1
GFRA2		GFRA2
GGT1			GGT1
GH1			GH1
GHITM			GHITM
GHR			GHR
GHRH			GHRH
GHRHR			GHRHR
GHRL			GHRL
GIF			GIF
GJA1			GJA1
GJA1P1			GJA1P1
GLG1			GLG1
GLI2		GLI2
GLP1R			GLP1R
GLRA2		GLRA2
GLRX			GLRX
GLRX3			GLRX3
GLS			GLS
GLUD1			GLUD1
GLUL			GLUL
GMCL1			GMCL1
GNAQ			GNAQ
GNB2L1			GNB2L1
GNB3			GNB3
GNLY			GNLY
GNRH1			GNRH1
GOLM1	GOLM1		GOLM1
GOSR1			GOSR1
GPAM			GPAM
GPC3			GPC3
GPI			GPI
GPR123			GPR123
GPR135			GPR135
GPR158			GPR158
GPR160			GPR160
GPR3			GPR3
GPR64		GPR64
GPX1			GPX1
GPX4			GPX4
GRAP2			GRAP2
GRB2			GRB2
GRIA1			GRIA1
GRIA2			GRIA2
GRIK4			GRIK4
GRIN1			GRIN1
GRIN2A			GRIN2A
GRIN2B	GRIN2B	GRIN2B	GRIN2B
GRIN3A			GRIN3A
GRIN3B			GRIN3B
GRK5			GRK5
GRM2			GRM2
GRM4		GRM4
GRM5			GRM5
GRN	GRN		GRN
GRPR			GRPR
GSG1L		GSG1L
GSK3A			GSK3A
GSK3B			GSK3B
GSN			GSN
GSR			GSR
GSS			GSS
GSTA1			GSTA1
GSTA2			GSTA2
GSTA3			GSTA3
GSTA4			GSTA4
GSTA5			GSTA5
GSTK1			GSTK1
GSTM1			GSTM1
GSTM3			GSTM3
GSTM4			GSTM4
GSTM5			GSTM5
GSTO1	GSTO1		GSTO1
GSTO2	GSTO2		GSTO2
GSTP1			GSTP1
GSTT1			GSTT1
GSTZ1	GSTZ1		GSTZ1
GTPBP1			GTPBP1
GTPBP4			GTPBP4
GULOP			GULOP
GYG2			GYG2
GYPB			GYPB
GYPC			GYPC
GZMB		GZMB
H2AFY2			H2AFY2
HABP2			HABP2
HADH			HADH
HAS2AS		HAS2AS
HCRT			HCRT
HDAC1			HDAC1
HEBP1			HEBP1
HECTD2	HECTD2		HECTD2
HECW2			HECW2
HERC4			HERC4
HERPUD1			HERPUD1
HFE	HFE		HFE
HGF			HGF
HHEX			HHEX
HIAT1		HIAT1
HIF1AN		HIF1AN	HIF1AN
HINT2			HINT2
HIP1			HIP1
HIST1H1B			HIST1H1B
HK1	HK1		HK1
HKDC1			HKDC1
HLA-A			HLA-A
HLA-B			HLA-B
HLA-DOA			HLA-DOA
HLA-DOB			HLA-DOB
HLA-DPA1			HLA-DPA1
HLA-DPB1			HLA-DPB1
HLA-DQA1			HLA-DQA1
HLA-DRA			HLA-DRA
HLA-DRB1			HLA-DRB1
HLA-E			HLA-E
HLA-G			HLA-G
HLA-H			HLA-H
HM13			HM13
HMBS			HMBS
HMCN1			HMCN1
HMGA2			HMGA2
HMGB1		HMGB1
HMGCR	HMGCR		HMGCR
HMGCS1	HMGCS1		HMGCS1
HMGCS2	HMGCS2		HMGCS2
HMI			HMI
HMOX1	HMOX1		HMOX1
HMOX2	HMOX2		HMOX2
HNF1A			HNF1A
HNF1B			HNF1B
HNF4A			HNF4A
HNMT			HNMT
HNRNPA1			HNRNPA1
HNRNPA1P4		HNRNPA1P4
HNRNPCL1			HNRNPCL1
HNRNPF			HNRNPF
HNRNPH3			HNRNPH3
HOMER1			HOMER1
HOXB2			HOXB2
HOXD13			HOXD13
HP			HP
HPCAL1	HPCAL1		HPCAL1
HPCX			HPCX
HPGD			HPGD
HPR			HPR
HPS1			HPS1
HPS6			HPS6
HPSE2			HPSE2
HRAS			HRAS
HRH1			HRH1
HRH2			HRH2
HRK		HRK	HRK
HRSP12			HRSP12
HSD11B1			HSD11B1
HSD17B1			HSD17B1
HSD17B10			HSD17B10
HSF1			HSF1
HSPA12A			HSPA12A
HSPA12B			HSPA12B
HSPA14			HSPA14
HSPA1A			HSPA1A
HSPA1B			HSPA1B
HSPA1L			HSPA1L
HSPA2			HSPA2
HSPA4			HSPA4
HSPA5			HSPA5
HSPA6			HSPA6
HSPA8			HSPA8
HSPA9			HSPA9
HSPB1			HSPB1
HSPB2			HSPB2
HSPB8			HSPB8
HSPD1			HSPD1
HSPG2			HSPG2
HTR2A	HTR2A		HTR2A
HTR2C			HTR2C
HTR4			HTR4
HTR6			HTR6
HTR7			HTR7
HTRA1			HTRA1
HTRA2			HTRA2
HTT			HTT
IAPP			IAPP
IARS			IARS
ICAM1			ICAM1
ICAM2			ICAM2
ICAM5			ICAM5
ICOSLG			ICOSLG
IDE	IDE		IDE
IDI2			IDI2
IDO1			IDO1
IFI27			IFI27
IFI44			IFI44
IFIT1			IFIT1
IFIT2			IFIT2
IFIT3			IFIT3
IFIT5			IFIT5
IFNG			IFNG
IFNGR1			IFNGR1
IGBP1			IGBP1
IGF1	IGF1		IGF1
IGF1R	IGF1R		IGF1R
IGF2			IGF2
IGF2R			IGF2R
IGFALS			IGFALS
IGFBP1			IGFBP1
IGFBP2			IGFBP2
IGFBP3			IGFBP3
IGFBP4			IGFBP4
IGFBP5			IGFBP5
IGFBP6			IGFBP6
IGHM			IGHM
IGKV1D-27			IGKV1D-27
IGKV2-24			IGKV2-24
IGKV3-25			IGKV3-25
IKZF1		IKZF1
IL10	IL10		IL10
IL11			IL11
IL12A			IL12A
IL15			IL15
IL15RA			IL15RA
IL17A			IL17A
IL17B		IL17B
IL18			IL18
IL18R1			IL18R1
IL18RAP			IL18RAP
IL1A			IL1A
IL1B			IL1B
IL1R1			IL1R1
IL1R2			IL1R2
IL1RAP			IL1RAP
IL1RL1			IL1RL1
IL1RN	IL1RN		IL1RN
IL2			IL2
IL2RA			IL2RA
IL2RB			IL2RB
IL3			IL3
IL33			IL33
IL4			IL4
IL4R			IL4R
IL6	IL6		IL6
IL6R			IL6R
IL6ST			IL6ST
IL8			IL8
IMMP2L			IMMP2L
IMPDH1P4		IMPDH1P4
INA			INA
ING1			ING1
INPP5F			INPP5F
INS			INS
INSIG1			INSIG1
INSR			INSR
INTS6			INTS6
IREB2	IREB2		IREB2
IRF8			IRF8
IRS1	IRS1		IRS1
IRS2			IRS2
IRS4			IRS4
IRX2		IRX2
IRX4		IRX4
ITGA2			ITGA2
ITGA2B			ITGA2B
ITGA8			ITGA8
ITGAM			ITGAM
ITGAX			ITGAX
ITGB1			ITGB1
ITGB2			ITGB2
ITIH2			ITIH2
ITIH5			ITIH5
ITM2B			ITM2B
ITPR1			ITPR1
ITPRIP			ITPRIP
ITSN1			ITSN1
IVD			IVD
JAG1			JAG1
JAKMIP3			JAKMIP3
JMJD1C			JMJD1C
JUN			JUN
JUNB			JUNB
KAT5			KAT5
KAZALD1			KAZALD1
KCNB2		KCNB2
KCNIP2			KCNIP2
KCNIP3			KCNIP3
KCNJ11			KCNJ11
KCNK12		KCNK12
KCNK18			KCNK18
KCNMA1	KCNMA1		KCNMA1
KCNQ4			KCNQ4
KCNT2		KCNT2
KCNV2		KCNV2
KDR			KDR
KEAP1			KEAP1
KIAA0020		KIAA0020
KIAA0913			KIAA0913
KIAA1161			KIAA1161
KIAA1279			KIAA1279
KIAA1462			KIAA1462
KIAA1598			KIAA1598
KIAA1797			KIAA1797
KIF11			KIF11
KIF20B			KIF20B
KIF5B			KIF5B
KIF6			KIF6
KIN			KIN
KL			KL
KLC1			KLC1
KLF5			KLF5
KLF6			KLF6
KLK1			KLK1
KLK4			KLK4
KLK6			KLK6
KNDC1			KNDC1
KRT1			KRT1
KRT18P16		KRT18P16
KRT8			KRT8
KRT82			KRT82
KRT8P1		KRT8P1
KRT8P18		KRT8P18
L1CAM			L1CAM
LBR			LBR
LCAT			LCAT
LCMT1			LCMT1
LCN1			LCN1
LCT			LCT
LDB1			LDB1
LDB3			LDB3
LDLR	LDLR		LDLR
LEPR			LEPR
LEPREL1		LEPREL1
LEPREL2			LEPREL2
LGI1			LGI1
LHB			LHB
LHCGR			LHCGR
LHFP			LHFP
LHPP			LHPP
LILRA1			LILRA1
LILRA2			LILRA2
LILRB4			LILRB4
LINGO1			LINGO1
LINGO2		LINGO2
LIPA	LIPA		LIPA
LIPC	LIPC		LIPC
LIPF			LIPF
LIPG			LIPG
LMNA	LMNA		LMNA
LMO4			LMO4
LOC100129500			LOC100129500
LOC100287804			LOC100287804
LOC645503			LOC645503
LOC729983			LOC729983
LOX			LOX
LOXL1			LOXL1
LOXL4			LOXL4
LPA	LPA		LPA
LPAR3			LPAR3
LPHN2		LPHN2
LPL			LPL
LRAT	LRAT	LRAT	LRAT
LRIT1			LRIT1
LRP1	LRP1		LRP1
LRP1B			LRP1B
LRP2			LRP2
LRP5			LRP5
LRP6			LRP6
LRP8	LRP8		LRP8
LRPAP1			LRPAP1
LRRC20			LRRC20
LRRC39		LRRC39
LRRK2			LRRK2
LRRTM3	LRRTM3		LRRTM3
LTA			LTA
LTB4R			LTB4R
LTC4S			LTC4S
LTF			LTF
LTK			LTK
LUZP1			LUZP1
LZTS2			LZTS2
M6PR			M6PR
MAGEA1			MAGEA1
MAGEH1			MAGEH1
MAGI1		MAGI1
MALL			MALL
MAOA			MAOA
MAOB			MAOB
MAP1B			MAP1B
MAP2			MAP2
MAP2K1			MAP2K1
MAP2K2			MAP2K2
MAP2K4			MAP2K4
MAP2K6			MAP2K6
MAP3K8			MAP3K8
MAPK1			MAPK1
MAPK10			MAPK10
MAPK11			MAPK11
MAPK14			MAPK14
MAPK3			MAPK3
MAPK8			MAPK8
MAPK8IP1			MAPK8IP1
MAPK9			MAPK9
MAPRE1P2		MAPRE1P2
MAPT	MAPT		MAPT
MARK1			MARK1
MARK2			MARK2
MARK3			MARK3
MARK4			MARK4
MASTL			MASTL
MAT1A			MAT1A
MAZ			MAZ
MBL2			MBL2
MBP			MBP
MCAT			MCAT
MCM10			MCM10
MCPH1			MCPH1
MDK			MDK
ME2		ME2
MECP2			MECP2
MED1			MED1
MEFV			MEFV
MEOX2			MEOX2
MESTP4		MESTP4
METTL10			METTL10
MGC1			MGC1
MGC4294		MGC4294
MGMT		MGMT	MGMT
MGP			MGP
MGST3		MGST3
MICA			MICA
MICB			MICB
MICD			MICD
MICE			MICE
MIF			MIF
MINPP1			MINPP1
MIR124-1			MIR124-1
MIXL1			MIXL1
MKI67		MKI67	MKI67
MLLT3			MLLT3
MLN		MLN
MLX			MLX
MLXIPL			MLXIPL
MLYCD			MLYCD
MME	MME		MME
MMEL1			MMEL1
MMP1			MMP1
MMP14			MMP14
MMP16			MMP16
MMP19			MMP19
MMP2			MMP2
MMP3			MMP3
MMP9			MMP9
MMRN1			MMRN1
MMS19			MMS19
MOAP1			MOAP1
MOBP			MOBP
MORF4			MORF4
MPHOSPH6		MPHOSPH6
MPO	MPO		MPO
MPP7		MPP7	MPP7
MRC1			MRC1
MRE11A			MRE11A
MRPL11		MRPL11
MRPL43			MRPL43
MRPS16			MRPS16
MRPS35P1		MRPS35P1
MRPS36P1		MRPS36P1
MRPS36P3		MRPS36P3
MS			MS
MS4A1			MS4A1
MS4A2			MS4A2
MS4A4A	MS4A4A	MS4A4A	MS4A4A
MS4A4E	MS4A4E	MS4A4E	MS4A4E
MS4A6A	MS4A6A	MS4A6A	MS4A6A
MS4A6E			MS4A6E
MSC		MSC
MSMB			MSMB
MSR1			MSR1
MSRA			MSRA
MSRB2			MSRB2
MSRB3			MSRB3
MT2A			MT2A
MT3			MT3
MTCH1			MTCH1
MTHFD1			MTHFD1
MTHFD1L	MTHFD1L	MTHFD1L	MTHFD1L
MTHFR			MTHFR
MTL1			MTL1
MTPAP			MTPAP
MTR	MTR		MTR
MTRR			MTRR
MTSS1			MTSS1
MTX3		MTX3
MX1			MX1
MXI1			MXI1
MYC			MYC
MYH13	MYH13		MYH13
MYO10			MYO10
MYO3A			MYO3A
MYOF			MYOF
MYPN			MYPN
MYST4	MYST4		MYST4
NACA			NACA
NAE1			NAE1
NAIP			NAIP
NANS			NANS
NARS2			NARS2
NAT1			NAT1
NAT2			NAT2
NCAM1		NCAM1
NCAM2	NCAM2		NCAM2
NCAPD2	NCAPD2		NCAPD2
NCF2			NCF2
NCKAP1			NCKAP1
NCKAP1L			NCKAP1L
NCL			NCL
NCOA4			NCOA4
NCR2		NCR2
NCSTN	NCSTN		NCSTN
ND1			ND1
ND2			ND2
ND3			ND3
ND4			ND4
ND4L			ND4L
ND5			ND5
ND6			ND6
NDP		NDP
NDRG1			NDRG1
NDRG2			NDRG2
NDST2			NDST2
NDUFA10			NDUFA10
NDUFA3			NDUFA3
NDUFA6	NDUFA6		NDUFA6
NDUFA7			NDUFA7
NDUFA8	NDUFA8		NDUFA8
NDUFA9			NDUFA9
NDUFAB1			NDUFAB1
NDUFB10			NDUFB10
NDUFB5			NDUFB5
NDUFB6			NDUFB6
NDUFB7			NDUFB7
NDUFB8			NDUFB8
NDUFB9			NDUFB9
NDUFC2			NDUFC2
NDUFS1			NDUFS1
NDUFS2			NDUFS2
NDUFS3			NDUFS3
NDUFS4			NDUFS4
NDUFS5			NDUFS5
NDUFS6			NDUFS6
NDUFS7			NDUFS7
NDUFS8			NDUFS8
NDUFV1			NDUFV1
NDUFV2			NDUFV2
NDUFV3			NDUFV3
NEBL			NEBL
NEDD8			NEDD8
NEDD9	NEDD9	NEDD9	NEDD9
NEFH			NEFH
NEFL			NEFL
NEFM			NEFM
NET1			NET1
NETO1			NETO1
NEURL			NEURL
NEUROD1	NEUROD1		NEUROD1
NFATC4			NFATC4
NFE2L2			NFE2L2
NFKB1			NFKB1
NFKB2			NFKB2
NFRKB			NFRKB
NGF			NGF
NGFR			NGFR
NHLRC2			NHLRC2
NHSL1		NHSL1
NINJ2			NINJ2
NIPA1			NIPA1
NIPA2			NIPA2
NKX2-3			NKX2-3
NLRP1			NLRP1
NLRP3	NLRP3
NMU		NMU
NMUR1			NMUR1
NOC3L			NOC3L
NODAL			NODAL
NOLC1			NOLC1
NOP56			NOP56
NOS1			NOS1
NOS2			NOS2
NOS3	NOS3		NOS3
NOTCH1			NOTCH1
NOTCH2			NOTCH2
NOTCH3			NOTCH3
NOTCH4			NOTCH4
NOX1			NOX1
NP			NP
NPAS3		NPAS3
NPAS4		NPAS4
NPC1			NPC1
NPC2			NPC2
NPFFR1			NPFFR1
NPM1P9		NPM1P9
NPPB			NPPB
NPY			NPY
NPY2R			NPY2R
NQO1	NQO1		NQO1
NR1D1			NR1D1
NR1H2			NR1H2
NR1H3			NR1H3
NR1H4			NR1H4
NR2C2			NR2C2
NR3C1			NR3C1
NR3C2			NR3C2
NRAP			NRAP
NRAS			NRAS
NRF1			NRF1
NRG1			NRG1
NRP1			NRP1
NRXN1			NRXN1
NSF			NSF
NT5C2			NT5C2
NTF3			NTF3
NTM			NTM
NTRK1			NTRK1
NTRK2	NTRK2		NTRK2
NUDT1			NUDT1
NUDT13			NUDT13
NUDT6			NUDT6
NUP62			NUP62
NXPH1	NXPH1		NXPH1
OAS1			OAS1
OBFC1			OBFC1
ODC1			ODC1
ODZ4		ODZ4
OGDH			OGDH
OGDHL			OGDHL
OGG1			OGG1
OGT			OGT
OLAH			OLAH
OLFM1			OLFM1
OLIG2	OLIG2		OLIG2
OLR1	OLR1		OLR1
OPN1MW			OPN1MW
OPN4			OPN4
OPRK1			OPRK1
OPRL1			OPRL1
OPTN			OPTN
OR6R2P		OR6R2P
ORM1			ORM1
OSBPL10		OSBPL10
OSBPL7			OSBPL7
OSBPL9			OSBPL9
OSM			OSM
OSTF1		OSTF1
OTC	OTC		OTC
P2RX7			P2RX7
P2RY1			P2RY1
P2RY12			P2RY12
P2RY13			P2RY13
P2RY14			P2RY14
P4HA1			P4HA1
PABPC4			PABPC4
PADI1			PADI1
PADI2			PADI2
PAFAH1B1			PAFAH1B1
PAG1			PAG1
PAK2		PAK2
PAM			PAM
PANK1			PANK1
PAPSS2			PAPSS2
PARD3			PARD3
PARD6A			PARD6A
PARK2			PARK2
PARK7			PARK7
PARP1			PARP1
PART1			PART1
PASK			PASK
PAU	PAU
PAWR			PAWR
PAX2		PAX2	PAX2
PAXIP1				16175510
PBLD			PBLD
PCBD1			PCBD1
PCDH11X	PCDH11X	PCDH11X	PCDH11X
PCDH11Y			PCDH11Y
PCDH15			PCDH15
PCDH21			PCDH21
PCGF5			PCGF5
PCK1	PCK1		PCK1
PCNT			PCNT
PCP4			PCP4
PCSK1			PCSK1
PCSK2			PCSK2
PCSK5		PCSK5	PCSK5
PCSK9			PCSK9
PCTP			PCTP
PDAP1			PDAP1
PDC			PDC
PDCD1			PDCD1
PDCD4			PDCD4
PDCD6			PDCD6
PDE4A			PDE4A
PDE5A			PDE5A
PDE6C			PDE6C
PDE7A			PDE7A
PDE8B			PDE8B
PDGFRA			PDGFRA
PDGFRB			PDGFRB
PDHA1		PDHA1
PDIA2			PDIA2
PDK1				23955714
PDLIM1			PDLIM1
PDS5B		PDS5B
PDZD2			PDZD2
PDZD8			PDZD8
PEA15			PEA15
PEBP1			PEBP1
PELI3		PELI3
PEMT			PEMT
PF4			PF4
PFKFB3			PFKFB3
PFKP			PFKP
PGBD1	PGBD1		PGBD1
PGBD3			PGBD3
PGK1			PGK1
PHACTR2			PHACTR2
PHB			PHB
PHB2			PHB2
PHEX			PHEX
PHF1			PHF1
PHF12			PHF12
PHF17			PHF17
PHF21A		PHF21A
PHOSPHO1			PHOSPHO1
PHYH			PHYH
PHYHIPL			PHYHIPL
PI4K2A			PI4K2A
PI4KB			PI4KB
PICALM	PICALM	PICALM	PICALM
PICALM	PICALM
PICK1			PICK1
PIK3AP1			PIK3AP1
PIK3CA			PIK3CA
PIK3CG			PIK3CG
PIK3R1	PIK3R1		PIK3R1
PIN1	PIN1		PIN1
PINK1			PINK1
PIP			PIP
PIP4K2A			PIP4K2A
PIP4K2B			PIP4K2B
PITPNC1		PITPNC1
PITRM1	PITRM1		PITRM1
PITX2			PITX2
PITX3			PITX3
PKD1L1		PKD1L1
PKD2L1			PKD2L1
PKN1			PKN1
PKP4			PKP4
PLA2G2A			PLA2G2A
PLA2G2D			PLA2G2D
PLA2G3			PLA2G3
PLA2G4A			PLA2G4A
PLA2G6			PLA2G6
PLA2G7			PLA2G7
PLAT			PLAT
PLAU	PLAU		PLAU
PLCD1			PLCD1
PLCE1			PLCE1
PLD1			PLD1
PLD3				24336208
PLG			PLG
PLLP		PLLP
PLP2			PLP2
PLTP			PLTP
PLXDC2			PLXDC2
PM20D2		PM20D2
PNLIP			PNLIP
PNLIPRP1			PNLIPRP1
PNLIPRP2			PNLIPRP2
PNMT			PNMT
PNN			PNN
POLD1	POLD1
POLG			POLG
POLL			POLL
POLN		POLN
POM121L12		POM121L12
POMT2	POMT2		POMT2
PON1	PON1		PON1
PON2	PON2		PON2
PON3			PON3
POSTN		POSTN	POSTN
POU2F1			POU2F1
POU3F3			POU3F3
PPA1			PPA1
PPARA	PPARA		PPARA
PPARD			PPARD
PPARG	PPARG		PPARG
PPARGC1A			PPARGC1A
PPARGC1B			PPARGC1B
PPBP			PPBP
PPIF			PPIF
PPIHP2		PPIHP2
PPIL2	PPIL2		PPIL2
PPME1			PPME1
PPP1R10			PPP1R10
PPP1R1A			PPP1R1A
PPP1R1B			PPP1R1B
PPP1R2P9		PPP1R2P9
PPP1R3A	PPP1R3A		PPP1R3A
PPP1R3C			PPP1R3C
PPP2CA			PPP2CA
PPP2R2A			PPP2R2A
PPP2R2B			PPP2R2B
PPP2R4			PPP2R4
PPP2R5C			PPP2R5C
PPP3CA			PPP3CA
PPP3R1	PPP3R1		PPP3R1
PPP5C			PPP5C
PPRC1			PPRC1
PPT1			PPT1
PPYR1			PPYR1
PRDM2			PRDM2
PRDX1			PRDX1
PRDX2			PRDX2
PRDX3			PRDX3
PRDX4			PRDX4
PRDX5			PRDX5
PREP			PREP
PRF1			PRF1
PRG1			PRG1
PRG2			PRG2
PRICKLE1		PRICKLE1
PRICKLE2		PRICKLE2
PRKAA1			PRKAA1
PRKAB1			PRKAB1
PRKAB2	PRKAB2		PRKAB2
PRKACB			PRKACB
PRKAG3			PRKAG3
PRKAR2B			PRKAR2B
PRKCA			PRKCA
PRKCG			PRKCG
PRKCQ		PRKCQ	PRKCQ
PRKG1			PRKG1
PRND			PRND
PRNP	PRNP		PRNP
PROX1		PROX1
PRPF18			PRPF18
PRSS47		PRSS47
PRTN3			PRTN3
PS3			PS3
PSAP			PSAP
PSD			PSD
PSEN1	PSEN1		PSEN1
PSEN2	PSEN2		PSEN2
PSENEN			PSENEN
PSMA5			PSMA5
PSMB8			PSMB8
PSMB9			PSMB9
PSME3			PSME3
PSPH			PSPH
PSPN			PSPN
PSRC1			PSRC1
PTAFR			PTAFR
PTBP1			PTBP1
PTEN			PTEN
PTGER1			PTGER1
PTGER2			PTGER2
PTGER3			PTGER3
PTGER4			PTGER4
PTGES			PTGES
PTGFR			PTGFR
PTGIR			PTGIR
PTGIS			PTGIS
PTGS1			PTGS1
PTGS2	PTGS2		PTGS2
PTH			PTH
PTH1R			PTH1R
PTK2B			PTK2B
PTMS			PTMS
PTN			PTN
PTPLA	PTPLA		PTPLA
PTPN1			PTPN1
PTPN13			PTPN13
PTPN6			PTPN6
PTPRA			PTPRA
PTPRC			PTPRC
PTPRE			PTPRE
PTTG1		PTTG1
PVALB			PVALB
PVRL2	PVRL2	PVRL2	PVRL2
PYGB			PYGB
PYY			PYY
PZP			PZP
QDPR			QDPR
QPCT			QPCT
RABGAP1L			RABGAP1L
RABGEF1			RABGEF1
RAC2			RAC2
RAD51			RAD51
RAD51AP2		RAD51AP2
RAF1			RAF1
RAGE			RAGE
RAI1			RAI1
RALYL		RALYL
RAPGEF3			RAPGEF3
RAPGEF4			RAPGEF4
RARA			RARA
RARB			RARB
RARG			RARG
RASGRF1			RASGRF1
RASSF4			RASSF4
RBFOX1		RBFOX1
RBM17			RBM17
RBP4			RBP4
RBPJ			RBPJ
RCAN1			RCAN1
REEP3			REEP3
REG1A			REG1A
REG3A			REG3A
RELN			RELN
REN	REN		REN
REST			REST
RET			RET
REV1			REV1
RFC1			RFC1
RFC3		RFC3
RGN			RGN
RGR			RGR
RGS10			RGS10
RGS4			RGS4
RGSL1			RGSL1
RHBDF2				25129075
RHOBTB1			RHOBTB1
RHOD			RHOD
RIMBP2		RIMBP2
RNASE1			RNASE1
RNASEL			RNASEL
RNF146			RNF146
RNF6		RNF6
RNH1			RNH1
RNR1			RNR1
RNU3P3		RNU3P3
RNU5B-6P		RNU5B-6P
RNU7-51P		RNU7-51P
ROCK1			ROCK1
RORA		RORA
ROS1			ROS1
RP1			RP1
RP11-529I10.4			RP11-529I10.4
RP5-1022P6.6			RP5-1022P6.6
RPAP3		RPAP3
RPL13				25129075
RPL17P46		RPL17P46
RPL18AP6		RPL18AP6
RPL21P105		RPL21P105
RPL21P17		RPL21P17
RPL23AP39		RPL23AP39
RPL26P3		RPL26P3
RPL31P13		RPL31P13
RPL31P31		RPL31P31
RPL31P54		RPL31P54
RPL34P11		RPL34P11
RPL36AP17		RPL36AP17
RPL39P30		RPL39P30
RPL5P26		RPL5P26
RPL7AP57		RPL7AP57
RPP30			RPP30
RPP38			RPP38
RPS12P24		RPS12P24
RPS27P21		RPS27P21
RPS3A			RPS3A
RPS6KB1			RPS6KB1
RPS6KB2			RPS6KB2
RPS6P17		RPS6P17
RRAD			RRAD
RRP1			RRP1
RRP12			RRP12
RRP8			RRP8
RSU1			RSU1
RTKN2			RTKN2
RTN1		RTN1	RTN1
RTN3			RTN3
RTN4			RTN4
RUFY2			RUFY2
RUNX1			RUNX1
RUNX2			RUNX2
RXRA			RXRA
RXRB			RXRB
RXRG			RXRG
RYR1			RYR1
RYR2		RYR2
Region		Region
S100A1			S100A1
S100A10			S100A10
S100A12			S100A12
S100A6			S100A6
S100A9			S100A9
S100B			S100B
S11			S11
SAA1			SAA1
SAA2			SAA2
SAA@			SAA@
SAMD5		SAMD5
SAMD8			SAMD8
SAMD9			SAMD9
SAR1A			SAR1A
SASH1		SASH1
SBDS			SBDS
SCAP			SCAP
SCARA3		SCARA3
SCARB1			SCARB1
SCD	SCD		SCD
SCG5			SCG5
SCGB1A1			SCGB1A1
SCN4A			SCN4A
SCN8A			SCN8A
SCN9A			SCN9A
SDPR			SDPR
SDS			SDS
SEC11C		SEC11C
SEC23A		SEC23A
SEC23IP			SEC23IP
SEC24C	SEC24C		SEC24C
SEC31B			SEC31B
SEC61A2			SEC61A2
SEL1L			SEL1L
SELE			SELE
SELL		SELL
SELP		SELP	SELP
SELS			SELS
SEMA3A			SEMA3A
SEMA4D			SEMA4D
SEMA4G			SEMA4G
SEPHS1			SEPHS1
SEPN1			SEPN1
SEPP1			SEPP1
SEPT3				15200238
SERPINA1			SERPINA1
SERPINA13			SERPINA13
SERPINA3			SERPINA3
SERPINA4			SERPINA4
SERPINB2			SERPINB2
SERPINB4			SERPINB4
SERPINC1			SERPINC1
SERPINE1			SERPINE1
SERPINE2			SERPINE2
SERPINF1				25129075
SERPINF2			SERPINF2
SERPINI1			SERPINI1
SETP2		SETP2
SFMBT2		SFMBT2
SFTA1P		SFTA1P
SFTPA1			SFTPA1
SFTPA2			SFTPA2
SFTPD			SFTPD
SFXN2			SFXN2
SFXN4			SFXN4
SGCZ		SGCZ
SGMS1			SGMS1
SGPL1	SGPL1		SGPL1
SH3GL2			SH3GL2
SH3KBP1			SH3KBP1
SH3PXD2A			SH3PXD2A
SH3RF3		SH3RF3
SHANK3			SHANK3
SHB			SHB
SHC2			SHC2
SHFM1			SHFM1
SHISA2		SHISA2
SHROOM2			SHROOM2
SIGLEC1			SIGLEC1
SIGMAR1			SIGMAR1
SIRT1			SIRT1
SIRT2			SIRT2
SIRT3			SIRT3
SIT1			SIT1
SLC11A1			SLC11A1
SLC11A2			SLC11A2
SLC14A2			SLC14A2
SLC16A12			SLC16A12
SLC16A9			SLC16A9
SLC17A1			SLC17A1
SLC17A7			SLC17A7
SLC18A2			SLC18A2
SLC18A3			SLC18A3
SLC1A2			SLC1A2
SLC1A3			SLC1A3
SLC25A16			SLC25A16
SLC25A21			SLC25A21
SLC25A27			SLC25A27
SLC25A28			SLC25A28
SLC25A4			SLC25A4
SLC25A5P8		SLC25A5P8
SLC27A2			SLC27A2
SLC27A4			SLC27A4
SLC28A1		SLC28A1
SLC29A2		SLC29A2
SLC29A3			SLC29A3
SLC2A1			SLC2A1
SLC2A14			SLC2A14
SLC2A3			SLC2A3
SLC2A4			SLC2A4
SLC2A9		SLC2A9	SLC2A9
SLC30A1			SLC30A1
SLC35A3		SLC35A3
SLC35F2			SLC35F2
SLC39A12			SLC39A12
SLC44A5		SLC44A5
SLC4A1AP		SLC4A1AP
SLC5A7			SLC5A7
SLC6A1			SLC6A1
SLC6A12			SLC6A12
SLC6A3			SLC6A3
SLC6A4			SLC6A4
SLC7A4			SLC7A4
SLC7A7			SLC7A7
SLC8A1			SLC8A1
SLC9A7			SLC9A7
SLIT1			SLIT1
SLK			SLK
SMAD1			SMAD1
SMAD3	SMAD3		SMAD3
SMAD4			SMAD4
SMC2		SMC2
SMC3			SMC3
SMNDC1			SMNDC1
SMPD2			SMPD2
[truncated: 354 more rows]
