# Supplementary material for: A rare loss-of-function variant of ADAM17 is associated with late-onset familial Alzheimer disease
Source: Mol Psychiatry. 2018 Jul 9;25(3):629–39. doi: 10.1038/s41380-018-0091-8 (PMC7042727; doi:10.1038/s41380-018-0091-8)
Supplement: Supplementary file 10 — Supplementary Table 7 [file 41380_2018_91_MOESM10_ESM.xls]

## Sheet: Tabelle1
Supplementary Table 7: Correlation of ADAM17 target genes with ADAM17 gene expression.
ADAM17 target gene	correlation coefficient
PRNP	-0.766437
APP	-0.742822
KITLG	-0.537119
PTPRZ1	-0.490371
SORL1	-0.464361
APLP2	-0.457889
SORCS3	-0.397275
TMEFF2	-0.360466
NPTXR	-0.35661
CUL5	-0.348031
SORT1	-0.341086
L1CAM	-0.309329
NCAM1	-0.300945
HBEGF	-0.205315
KL	-0.187422
CX3CL1	-0.186904
EPCAM	-0.170663
TGFA	-0.168528
GHR	-0.155014
CD44	-0.0945504
CD163	-0.079562
ALCAM	-0.0782229
FLT3LG	-0.0500132
VASN	-0.031011
SEMA4D	-0.0220198
SDC1	-0.0173502
ICAM1	-0.00852502
SELL	0.00263419
COL17A1	0.0202082
KDR	0.0334355
LAG3	0.0395627
TREM2	0.337176
TNF	0.0455677
LYPD3	0.0551368
DLK1	0.0613503
MICA	0.0767227
ICOSLG	0.0836088
EPGN	0.0902375
DLL1	0.090617
DSG2	0.0933096
GP5	0.0936815
NRG1	0.101046
TNFSF11	0.104938
ACE2	0.111914
LDLR	0.11606
MICB	0.121225
HAVCR2	0.128244
SORCS1	0.131577
PROCR	0.152215
LRP1	0.169851
LTA	0.172492
IGF2R	0.175391
TNFRSF8	0.177071
IL1R2	0.178352
PTPRF	0.18821
IL15RA	0.195129
CSF1	0.212955
TNFRSF1B	0.213775
NTRK1	0.294373
CADM1	0.296092
EREG	0.316087
CSF1R	0.351151
TNFRSF1A	0.374869
IL6R	0.386099
JAG1	0.439559
MUC1	0.505035
SDC4	0.51839
F11R	0.528127
GP6	0.539902
NOTCH1	0.542328
FCAR	0.592394
FCGR3A	0.690433
